# Supplementary material for: VaxiJen: a server for prediction of protective antigens, tumour antigens and subunit vaccines
Source: BMC Bioinformatics. 2007 Jan 5;8:4. doi: 10.1186/1471-2105-8-4 (PMC1780059; doi:10.1186/1471-2105-8-4)
Supplement: Additional File 1 — containing the bacterial, viral and tumour sets of antigen and non-antigens used in the study. Each protein in the datasets is given with its origin species, name, ID number (swiss-prot, vbrc or SEREX) and reference. [file 1471-2105-8-4-S1.xls]

## Sheet: bacterial
species	protein	protection	swiss-prot	Reference
Bacillus anthracis	PXO2-08	yes	Q9RN24	Wizermann et al., Infection and Immunity, 2001, 69, 1593
Bordetella pertussis	Pertussis toxin S1 subunit	yes	Q93V22	Mayers et al., Comp. Funct. Genom., 2003, 4, 468-478
Bordetella pertussis	Pertactin	yes	Q9S6N1	Mayers et al., Comp. Funct. Genom., 2003, 4, 468-478
Borrelia burgdorferi	Decorin-binding protein A	yes	O50917	Mayers et al., Comp. Funct. Genom., 2003, 4, 468-479
Borrelia burgdorferi	Outer surface protein A (ospA)	yes	P14013	Probert et al., Infect. & Immun., 1994, 62, 1920-1926
Borrelia burgdorferi	Outer surface protein B (ospB)	yes	P17739	Probert et al., Infect. & Immun., 1994, 62, 1920-1926
Borrelia burgdorferi	Outer membrane porin protein Oms28	yes	P70854	Mayers et al., Comp. Funct. Genom., 2003, 4, 468-478
Borrelia burgdorferi	Outer surface protein C (ospC)	yes	Q07337	Probert et al., Infect. & Immun., 1994, 62, 1920-1926
Brucella abortus	50S ribosomal protein L7/L12	yes	P0A470	Mayers et al., Comp. Funct. Genom., 2003, 4, 468-481
Brucella abortus	Superoxide dismutase [Cu-Zn]	yes	P15453	Mayers et al., Comp. Funct. Genom., 2003, 4, 468-480
Brucella melitensis	25 kDa outer-membrane immunogenic protein	yes	Q45321	Mayers et al., Comp. Funct. Genom., 2003, 4, 468-482
Campylobacter coli	flagellin FlaA	yes	P27053	Lee et al., Infect. & Immun., 1999, 67, 5799-5805
Chlamydia trachomatis	MOMP	yes	Q46412	Igietseme et al., Infect. & Immun., 2000, 68, 6798-6806
Clostridium perfringens	Phospholipase C	yes	Q9RF12	Mayers et al., Comp. Funct. Genom., 2003, 4, 468-483
Clostridium perfringens	Epsilon toxin	yes	Q9RM68	Mayers et al., Comp. Funct. Genom., 2003, 4, 468-484
Clostridium tetani	Tetanus toxin	yes	Q9LA13	Mayers et al., Comp. Funct. Genom., 2003, 4, 468-485
Coccidioides immitis	heat shock protein 60	yes	O94110	Li et al., Infect. & Immun., 2001, 69, 2878-2887
Coccidioides immitis	urease	yes	Q400Z7	Li et al., Infect. & Immun., 2001, 69, 2878-2887
Coccidioides posadasii	aspartyl protease	yes	Q3S565	Tarcha et al., Infect. & Immun., 2006, 74, 516-527
Corynebacterium pseudotuberculosis	Phospholipase D	yes	P20626	Mayers et al., Comp. Funct. Genom., 2003, 4, 468-486
Echinococcus granulosus	EG95 host-protective vaccine antigen	yes	Q24797	Woollard et al., Vaccine, 2001, 19, 498-507
Escherichia coli	FepA	yes	P05825	Kurupati et al., Proteomics 2006, 6, 836.
Escherichia coli	Protein fimH	yes	P08191	Mayers et al., Comp. Funct. Genom., 2003, 4, 468-488
Escherichia coli	Cell division inhibitor	yes	P0AFZ6	Kurupati et al., Proteomics 2006, 6, 836.
Escherichia coli	Colicin I receptor precursor	yes	P17315	Kurupati et al., Proteomics 2006, 6, 836.
Escherichia coli	Heat-labile enterotoxin B subunit	yes	Q93V32	Mayers et al., Comp. Funct. Genom., 2003, 4, 468-487
Haemophilus influenzae	outer membrane protein P1	yes	P43838	Bolduc et al., Infect. & Immun.., 2000, 68, 4505-4517
Haemophilus influenzae	Outer membrane protein P6	yes	P10324	Mayers et al., Comp. Funct. Genom., 2003, 4, 468-490
Haemophilus influenzae	Outer membrane protein P5	yes	P45996	Mayers et al., Comp. Funct. Genom., 2003, 4, 468-489
Helicobacter pylori	urease B	yes	Q7X3W5	Ermak et al., J. Exp. Med., 1998, 188, 2277-2288
Helicobacter pylori	catalase	yes	Q9ZKX5	Radcliff et al., Infect. & Immun., 1997, 65, 4668-4674
Helicobacter pylori	NapA	yes	Q9ZMJ1	Satin et al., J. Exp. Med., 2000, 191, 1467-1476
Helicobacter pylori	citrate synthase	yes	Q9ZN37	Dunkley et al., FEMS Immunol. Med. Mic., 1999, 24, 221-225
Helicobacter pylori	10 kDa chaperonin Cytotoxicity-associated immunodominant antigen	yes	P0A0R3	Mayers et al., Comp. Funct. Genom., 2003, 4, 468-491
Klebsiella pneumoniae	OmpA	yes	P24017	Kurupati et al., Proteomics 2006, 6, 836.
Klebsiella pneumoniae	OmpK17	yes	Q48427	Kurupati et al., Proteomics 2006, 6, 836.
Klebsiella pneumoniae	OmpK36	yes	Q48473	Kurupati et al., Proteomics 2006, 6, 836.
Legionella pneumophila	Major secretory protein	yes	P21347	Weeratna et al., Infect. & Immun., 1994, 62, 3454-3462
Legionella pneumophila	heat shock protein 60	yes	Q5ZXP3	Weeratna et al., Infect. & Immun., 1994, 62, 3454-3462
Legionella pneumophila	OmpS	yes	Q9Z374	Weeratna et al., Infect. & Immun., 1994, 62, 3454-3462
Listeria monocytogenes	Protein p60	yes	P21171	Mayers et al., Comp. Funct. Genom., 2003, 4, 468-493
Listeria monocytogenes	Listeriolysin O	yes	Q9L5B9	Mayers et al., Comp. Funct. Genom., 2003, 4, 468-492
Mycobacterium avium	Antigen 85B	yes	Q06947	Velaz-Faircloth et al., Infect. & Immun., 1999, 67, 4243-4250
Mycobacterium avium	65 kDa protein	yes	Q48900	Velaz-Faircloth et al., Infect. & Immun., 1999, 67, 4243-4250
Mycobacterium bovis	Antigen 85A	yes	P0A4V3	Velaz-Faircloth et al., Infect. & Immun., 1999, 67, 4243-4250
Mycobacterium bovis	MPB-83	yes	P0A671	Chambers et al., Clin. Infect. Dis., 2000, 30 (suppl 3), S283-7
Mycobacterium tuberculosis	PstS-2	yes	O05870	Tanghe et al., J. Immunol., 1999, 162, 1113-1119
Mycobacterium tuberculosis	ESAT-6	yes	P0A564	Li et at., Infect. & Immun., 1999, 67, 4780-4786
Mycobacterium tuberculosis	HBHA	yes	P0A5P6	Li et at., Infect. & Immun., 1999, 67, 4780-4786
Mycobacterium tuberculosis	MPT-63	yes	P0A5Q2	Morris et al., Vaccine, 2000, 18, 2155-2163
Mycobacterium tuberculosis	MPT64	yes	P0A5Q4	Delogu et al., Infect. & Immun., 2000, 68, 3097-3102
Mycobacterium tuberculosis	PstS-3	yes	P0A5Y2	Tanghe et al., J. Immunol., 1999, 162, 1113-1119
Mycobacterium tuberculosis	MPT-83	yes	P0A670	Morris et al., Vaccine, 2000, 18, 2155-2163
Mycobacterium tuberculosis	Ag85B	yes	P31952	Kamath et al., Clin. Exp. Immunol., 2000, 120, 476-482
Mycobacterium tuberculosis	KatG	yes	Q4TUW2	Li et at., Infect. & Immun., 1999, 67, 4780-4786
Mycobacterium tuberculosis	PPE68	yes	Q79F92	Demangel et al., Infect. & Immun., 2004, 72, 2170-2176
Mycobacterium tuberculosis	Mtb32A	yes	O07175	Andersen et al., Microbes and Infection 2005, 7, 911
Mycobacterium tuberculosis	Mtb8.4	yes	O50430	Andersen et al., Microbes and Infection 2005, 7, 911
Mycobacterium tuberculosis	MPT51/MPB51 antigen	yes	P0A4V6	Andersen et al., Microbes and Infection 2005, 7, 911
Mycobacterium tuberculosis	CFP10	yes	P0A566	Andersen et al., Microbes and Infection 2005, 7, 911
Mycobacterium tuberculosis	Mtb10.4	yes	P0A568	Andersen et al., Microbes and Infection 2005, 7, 911
Mycobacterium tuberculosis	Mtb9.9	yes	P0A570	Andersen et al., Microbes and Infection 2005, 7, 911
Mycobacterium tuberculosis	14 kDa antigen (hspX)	yes	P0A5B7	Andersen et al., Microbes and Infection 2005, 7, 911
Mycobacterium tuberculosis	CFP6	yes	P0A5P2	Andersen et al., Microbes and Infection 2005, 7, 911
Mycobacterium tuberculosis	Mtb12	yes	P0A5P8	Andersen et al., Microbes and Infection 2005, 7, 911
Mycobacterium tuberculosis	Phosphate-binding protein 3	yes	P0A5Y2	Mayers et al., Comp. Funct. Genom., 2003, 4, 468-495
Mycobacterium tuberculosis	Phosphate-binding protein 1 (PstS-1)	yes	P15712	Andersen et al., Microbes and Infection 2005, 7, 911
Mycobacterium tuberculosis	Putative lipoprotein lppX (LppX)	yes	P65306	Andersen et al., Microbes and Infection 2005, 7, 911
Mycobacterium tuberculosis	PPE family protein (Mtb41)	yes	Q79FV1	Andersen et al., Microbes and Infection 2005, 7, 911
Mycobacterium tuberculosis	PPE family protein (Mtb39)	yes	Q7D8M9	Andersen et al., Microbes and Infection 2005, 7, 911
Neisseria meningitidis	NspA	yes	P96943	Martin et al., J. Exp. Med., 1997, 185, 1173-1183
Neisseria meningitidis	transferrin binding protein TbpA	yes	Q53348	West et al., Infect. & Immun., 2001, 69, 1561-1567
Neisseria meningitidis	transferrin binding protein TbpB	yes	Q53990	West et al., Infect. & Immun., 2001, 69, 1561-1567
Pseudomonas aeruginosa	PcrV	yes	O30527	Holder et al., Infect. & Immun., 2001, 69, 5908-5910
Pseudomonas aeruginosa	exotoxin A	yes	P11439	Denis-Mize et al., FEMS Immunol. Med. Mic., 2000, 27, 147-154
Pseudomonas aeruginosa	porin	yes	P32722	Gilleland et al., Infect. & Immun., 1988, 56, 1017-1022
Pseudomonas aeruginosa	Outer membrane porin F	yes	P13794	Mayers et al., Comp. Funct. Genom., 2003, 4, 468-496
Rickettsia tsutsugamushi	56-kDa protein	yes	Q6EZA6	Seong et al., Infect. & Immun., 1997, 65, 1541-1545
Salmonella typhimurium	OmpW	yes	Q8ZP50	Kurupati et al., Proteomics 2006, 6, 836.
Shigella dysenteriae	Shiga toxin B-chain	yes	P69178	Mayers et al., Comp. Funct. Genom., 2003, 4, 468-497
Staphylococcus aureus	Enterotoxin type A	yes	P0A0L2	Mayers et al., Comp. Funct. Genom., 2003, 4, 468-499
Staphylococcus aureus	Clumping factor A	yes	Q53653	Mayers et al., Comp. Funct. Genom., 2003, 4, 468-498
Streptococcus agalactiae	group B streptococcial sip protein	yes	Q3K3Z5	Brodeur et al., Infect. & Immun., 2000, 68, 5610-5618
Streptococcus agalactiae	Hypothetical protein	yes	Q9ZHG7	Wizermann et al., Infection and Immunity, 2001, 69, 1593
Streptococcus pneumoniae	PspA	yes	O34097	Briles et al., Infect. & Immun., 2000, 68, 796-800
Streptococcus pneumoniae	pneumolysin	yes	P11990	Ogunniyi et al., Infect. & Immun., 2001, 69, 5997-6003
Streptococcus pneumoniae	choline binding protein A	yes	Q8DN05	Ogunniyi et al., Infect. & Immun., 2001, 69, 5997-6003
Streptococcus pneumoniae	PsaA	yes	Q8VQ82	Briles et al., Infect. & Immun., 2000, 68, 796-800
Streptococcus pneumoniae	PhpA	yes	Q9AG74	Mayers et al., Comp. Funct. Genom., 2003, 4, 468-501
Streptococcus pneumoniae	Putative endo-beta-N-acetylglucosaminidase [Precursor]	yes	P59206	Wizermann et al., Infection and Immunity, 2001, 69, 1593
Streptococcus pneumoniae	1,4-beta-N-acetylmuramidase [Precursor]	yes	Q9Z4J8	Wizermann et al., Infection and Immunity, 2001, 69, 1593
Streptococcus pyogenes	Fibronectin-binding protein	yes	Q01924	Mayers et al., Comp. Funct. Genom., 2003, 4, 468-502
Treponema pallidum	glycerophosphodiester phosphodiesterase	yes	O30405	Cameron et al., Infect. & Immun., 1998, 66, 5763-5770
Treponema pallidum	tpr K	yes	O83867	Centurion-Lara et al., J.Exp.Med., 1999, 189, 647-656
Treponema pallidum	TmpB	yes	P19649	Wicher et al., Infect. & Immun., 1991, 59, 4343-4348
Treponema pallidum	Antigen TpF1	yes	P16665	Mayers et al., Comp. Funct. Genom., 2003, 4, 468-503
Vibrio parahaemolyticus	Hypothetical protein VP2716	yes	Q87L97	Kurupati et al., Proteomics 2006, 6, 836.
Yersinia pestis	V antigen	yes	P21206	Anderson et al., Infect. & Immun., 1996, 64, 4580-4585
Yersinia pestis	Caf1	yes	P26948	Elvin et al., Vaccine, 2006, 24, 4433-4439
Staphylococcus aureus	Penicillin-binding protein 2'	yes	Q7DHH4	Ohwada et al., J. Antimicrob. Chemoth., 1999, 44, 767-774
Bacillus anthracis	Histidinol dehydrogenase	no	Q81T62
Bordetella pertussis	Holo-[acyl-carrier-protein] synthase	no	Q7VWV9
Bordetella pertussis	Acetyl-coenzyme A carboxylase carboxyl transferase subunit alpha	no	Q7VX94
Borrelia burgdorferi	Adenine deaminase	no	O50821
Borrelia burgdorferi	Holo-[acyl-carrier-protein] synthase	no	O51043
Borrelia burgdorferi	6-phosphogluconolactonase	no	O51240
Borrelia burgdorferi	Acetate kinase	no	O51567
Borrelia burgdorferi	Outer surface protein D (ospD)	no	Q05051
Brucella abortus	Regulatory protein BvrR	no	O67996
Brucella abortus	Dihydrolipoamide succinyl transferase	no	O85598
Brucella melitensis	Translation initiation factor IF-2	no	Q8YEB3
Campylobacter coli	Dihydrodipicolinate reductase	no	Q5HWX1
Chlamydia trachomatis	Chorismate synthase	no	O84373
Clostridium perfringens	Chloramphenicol acetyltransferase	no	P26826
Clostridium perfringens	Shikimate dehydrogenase	no	Q8XMI8
Clostridium tetani	Transporter	no	Q890Y8
Coccidioides immitis	Glyceraldehyde-3-phosphate dehydrogenase	no	Q8J1H3
Coccidioides immitis	Isocitrate lyase	no	Q96TP5
Coccidioides posadasii	Orotidine 5'-phosphate decarboxylase	no	Q4VWW3
Corynebacterium pseudotuberculosis	3-dehydroquinate synthase	no	P96749
Echinococcus granulosus	Paramyosin	no	P35417
Escherichia coli	Leu operon leader peptide	no	P0AD79
Escherichia coli	UPF0053 inner membrane protein yoaE	no	P0AEC1
Escherichia coli	Isoaspartyl dipeptidase	no	P39377
Escherichia coli	Capsule polysaccharide export protein kpsC	no	P42217
Escherichia coli	Pantoate--beta-alanine ligase	no	Q8X930
Haemophilus influenzae	Biotin carboxylase	no	P43873
Haemophilus influenzae	Nucleoside diphosphate kinase	no	P43802
Haemophilus influenzae	UvrABC system protein A	no	Q4QNT9
Helicobacter pylori	Carbonic anhydrase	no	O25798
Helicobacter pylori	Methylase	no	Q3S3S0
Helicobacter pylori	Protein-export membrane protein secF	no	Q9ZJ65
Helicobacter pylori	Chemotaxis protein cheY homolog	no	Q9ZM64
Helicobacter pylori	Inorganic pyrophosphatase	no	Q8GK72
Klebsiella pneumoniae	Aminoglycoside 3'-phosphotransferase	no	P00552
Klebsiella pneumoniae	Pullulanase secretion protein pulS [Precursor]	no	P20440
Klebsiella pneumoniae	His operon leader peptide	no	Q48439
Legionella pneumophila	Aconitate hydratase	no	Q5X4L7
Legionella pneumophila	Histidinol dehydrogenase	no	Q5X5W9
Legionella pneumophila	Triosephosphate isomerase	no	Q5ZRT6
Listeria monocytogenes	Chemotaxis protein cheY	no	P0A4H5
Listeria monocytogenes	Manganese transport system membrane protein mntC	no	Q8Y652
Mycobacterium avium	Transposase	no	Q48909
Mycobacterium avium	Alanine and proline-rich secreted protein apa	no	Q48919
Mycobacterium bovis	Histidyl-tRNA synthetase	no	P67484
Mycobacterium bovis	Ribonuclease HII	no	Q7TXM7
Mycobacterium tuberculosis	Delta-aminolevulinic acid dehydratase	no	O33357
Mycobacterium tuberculosis	Rv3878	no	O69742
Mycobacterium tuberculosis	Rv3879c	no	O69743
Mycobacterium tuberculosis	2,3-bisphosphoglycerate-dependent phosphoglycerate mutase	no	P0A5R6
Mycobacterium tuberculosis	PstS-1	no	P15712
Mycobacterium tuberculosis	Thioredoxin reductase	no	P52214
Mycobacterium tuberculosis	Tryptophan synthase beta chain	no	P66984
Mycobacterium tuberculosis	DNA gyrase subunit A	no	Q07702
Mycobacterium tuberculosis	PE35	no	Q79F93
Mycobacterium tuberculosis	DNA gyrase subunit B	no	Q9L7L3
Mycobacterium tuberculosis	L-asparagine permease 1	no	O33261
Mycobacterium tuberculosis	DNA translocase ftsK	no	O33290
Mycobacterium tuberculosis	Serine hydroxymethyltransferase 2	no	O53615
Mycobacterium tuberculosis	Meromycolate extension acyl carrier protein	no	P0A4W6
Mycobacterium tuberculosis	Biotin synthase	no	P0A506
Mycobacterium tuberculosis	Hemoglobin-like protein HbN	no	P0A592
Mycobacterium tuberculosis	Isocitrate lyase	no	P0A5H3
Mycobacterium tuberculosis	Aminoglycoside 2'-N-acetyltransferase	no	P0A5N0
Mycobacterium tuberculosis	Phosphoheptose isomerase	no	P0A604
Mycobacterium tuberculosis	6-phosphogluconolactonase	no	P63338
Mycobacterium tuberculosis	Acetate kinase	no	P63409
Mycobacterium tuberculosis	Nitrogen regulatory protein P-II	no	P64249
Mycobacterium tuberculosis	Potassium-transporting ATPase A chain	no	P65209
Mycobacterium tuberculosis	Galactokinase	no	P96910
Neisseria meningitidis	Amylosucrase	no	Q84HD6
Neisseria meningitidis	Argininosuccinate synthase	no	Q9JXC1
Neisseria meningitidis	Chorismate synthase	no	Q9JY99
Pseudomonas aeruginosa	Gentamicin 3'-acetyltransferase	no	P23181
Pseudomonas aeruginosa	Biotin carboxylase	no	P37798
Pseudomonas aeruginosa	Isocitrate lyase	no	Q9I0K4
Pseudomonas aeruginosa	Glycosyl transferase alg8	no	Q52463
Rickettsia tsutsugamushi	Rickettsia tsutsugamushi	no	Q53247
Salmonella typhimurium	Phosphoglycolate phosphatase	no	Q8ZLK5
Shigella dysenteriae	RepA	no	Q326M5
Staphylococcus aureus	Acetate kinase	no	Q931P6
Staphylococcus aureus	6-phosphogluconate dehydrogenase	no	Q931R3
Staphylococcus aureus	Fructose-bisphosphate aldolase	no	Q6G7I5
Streptococcus agalactiae	Arginine deiminase	no	Q8E2K0
Streptococcus agalactiae	Mannonate dehydratase	no	Q3K203
Streptococcus pneumoniae	Capsular polysaccharide synthesis protein	no	O07341
Streptococcus pneumoniae	Tyrosine recombinase xerC	no	Q7ZAK7
Streptococcus pneumoniae	Dihydrodipicolinate synthase	no	Q97R25
Streptococcus pneumoniae	Initiation-control protein yabA	no	Q97R89
Streptococcus pneumoniae	Transposase	no	O33754
Streptococcus pneumoniae	Dihydropteroate synthase	no	P05382
Streptococcus pneumoniae	Isoleucyl-tRNA synthetase	no	Q9ZHB3
Streptococcus pyogenes	Alanine racemase	no	Q99Y98
Treponema pallidum	Methionine aminopeptidase	no	O83814
Treponema pallidum	TmpA	no	P07643
Treponema pallidum	TmpC	no	P29724
Treponema pallidum	Chemotaxis protein cheA	no	P96123
Vibrio parahaemolyticus	Nucleoside diphosphate kinase	no	Q87S20
Yersinia pestis	Flavoprotein wrbA	no	Q8ZF61
Yersinia pestis	Uronate isomerase	no	Q8ZIC6

## Sheet: viral
species	protein	protection	swiss-prot	Reference
Aleutian mink disease parvovirus	Non-capsid protein NS-1	yes	P24030	Castelruiz et al., Vaccine, 2005, 23, 1225
Avian infectious bursal disease virus	Structural protein VP2	yes	O12347	Rong et al, Vaccine, 2005, 23, 4844
Avian orthoreovirus	Sigma C protein	yes	Q5BMC7	Vasserman et al., Avian Dis., 2004, 48, 271
Borna disease virus	Nucleoprotein	yes	Q01552	Henkel et al., J. Virol., 2005, 79, 314
Bovine ephemeral fever virus	Glycoprotein G	yes	Q56I18	Walker, Curr. Top. Microbiol. Immunol., 2005, 292, 57
Bovine herpesvirus 1.1	Glycoprotein D	yes	P24906	Toussaint et al., Vet. Res., 2005, 36, 529
Bovine parainfluenza 3 virus	Hemagglutinin-neuraminidase	yes	P06167	Schmidt et al., 2000, 74, 8922
Bovine parainfluenza 3 virus	Fusion glycoprotein	yes	P09990	Schmidt et al., 2000, 74, 8922
Bovine respiratory syncytial virus	Major surface glycoprotein G	yes	O10683	Brady et al., Vaccine, 22, 3762
Bovine viral diarrhea virus	Structural glycoprotein E2	yes	O10645	Liang et al., Vaccine, 2005, 23, 5252
Classical swine fever virus	Envelope glycoprotein	yes	Q2LC28	Rau et al., Vet. Res., 2006, 37, 155
Classical swine fever virus	NS3 polyprotein	yes	Q68287	Rau et al., Vet. Res., 2006, 37, 155
Dengue virus type 2	Envelope glycoprotein	yes	Q07690	Ocazionez et al., Vaccine, 2000, 19, 648
Dengue virus type 3	Nonstructural protein 1	yes	O10247	Mellado-Sanchez et al., Viral Immunol., 2005, 18, 709
Dengue virus type 3	Envelope protein	yes	Q2YH57	Blaney et al., Am. J. Trop. Med. Hyg., 2004, 71, 811
Dengue virus type 3	Premembrane	yes	Q8V1K2	Blaney et al., Am. J. Trop. Med. Hyg., 2004, 71, 811
Dengue virus type 4	Envelope protein	yes	O92944	Guzman et al., Am. J. Trop. Med. Hyg., 2003, 69, 129
Equid herpesvirus 1	Glycoprotein D	yes	Q04245	Ruitenberg et al., Virus Res., 2001, 79, 125
Equine arteritis virus	GL envelope glycoprotein	yes	Q8AYT7	Castillo-Olivares et al., J. Gen. Virol., 2001, 82, 2425
Foot-and-mouth disease virus	VP1	yes	O39843	Wong et al., Virology, 2000, 278, 27
Foot-and-mouth disease virus	3A nonstructural protein	yes	Q8JMH1	Grubman, Biologicals, 2005, 33, 227
Foot-and-mouth disease virus - type A	3D protein	yes	O92567	Garcia_Briones et al., Virology, 2004, 322, 264
Hepatitis C virus	E2 glycoprotein	yes	O89126	Tarr et al., Hepatology, 2006, 43, 592
Hepatitis delta virus	Large delta antigen	yes	P69618	Fiedler & Roggendorf, Intervirology, 2001, 44, 154
Hepatitis E virus	Capsid protein	yes	O56048	Li et al., Vaccine, 2004, 22, 370
Human coxsackievirus B3	Capsid protein	yes	Q19AX9	Xu et al., Vaccine, 2004, 22, 3603
Human cytomegalovirus	UL123	yes	Q6RXC2	Wang et al., J. Clin. Virol., 2006, 35, 324
Human cytomegalovirus	UL83	yes	Q6SW59	Wang et al., J. Clin. Virol., 2006, 35, 324
Human cytomegalovirus	Glycoprotein B	yes	O56638	Schleiss et al., J. Infect. Dis., 2003, 188, 1868
Human cytomegalovirus	UL55	yes	Q6SW76	Wang et al., J. Clin. Virol., 2006, 35, 324
Human enterovirus 71	Structural protein VP1	yes	Q197M9	Wu et al., Vaccine, 2001, 20, 895
Human herpesvirus 1	Glycoprotein D	yes	Q6YFA9	BenMohamed et al., J. Virol., 2003, 77, 9463
Human herpesvirus 2	Glycoprotein B	yes	O37453	Heineman et al., Vaccine, 2004, 22, 2558
Human herpesvirus 2	Glycoprotein D	yes	Q5ICU7	Heineman et al., Vaccine, 2004, 22, 2558
Human immunodeficiency virus	Transmembrane glycoprotein gp41	yes	O40239	Decroix et al., Clin. Diagn. Lab. Immunol., 2003, 10, 1103
Human immunodeficiency virus 1	Gag protein	yes	O37033	Nabel, Vaccine, 2002, 20, 1945
Human immunodeficiency virus 1	Gp120	yes	O09530	Parker et al., J. Virol., 2001, 75, 10906
Human immunodeficiency virus 1	MA-p17	yes	O36766	Zimmerman et al., AIDS Res. Hum. Retroviruses, 1998, 14, 741
Human immunodeficiency virus 1	Pol protein	yes	Q14VH5	Nabel, Vaccine, 2002, 20, 1945
Human immunodeficiency virus type 1	Envelope glycoprotein gp160	yes	O12164	Seaman et al., J. Virol., 2005, 79, 2956
Human immunodeficiency virus type 1	Protein Tat	yes	P04326	Partidos et al., Eur. J. Immunol., 2004, 34, 3723
Human immunodeficiency virus type 1 subtype A	Envelope glycoprotein gp160	yes	P04583	Wang et al., Virology, 2006, 350, 34
Human immunodeficiency virus type 1 subtype B	Envelope glycoprotein gp160	yes	P03378	Wang et al., Virology, 2006, 350, 34
Human immunodeficiency virus type 1 subtype D	Envelope glycoprotein gp160	yes	P04581	Wang et al., Virology, 2006, 350, 34
Human metapneumovirus	Fusion protein	yes	Q1A2Y0	Tang et al., Vaccine, 2005, 23, 1657
Human papillomavirus type 16	Protein E7	yes	P03129	Cheung et al., Vaccine, 2004, 23, 629
Human papillomavirus type 3	Major capsid protein L1	yes	P36731	Stanley, Rev. Med. Virol., 2006, 16, 139
Human parainfluenza 1 virus	Hemagglutinin-neuraminidase	yes	P16071	Skiadopoulos et al., 2002, 20, 1846
Human parainfluenza virus 1	Fusion glycoprotein	yes	O55887	Skiadopoulos et al., 2002, 20, 1846
Human parvovirus B19	VP1 and VP2 structural protein	yes	P89316	Franssila et al., Vaccine, 2004, 22, 3809
Human poliovirus 1	VP1 protein	yes	O91261	Suzuki, Gene, 2004, 328, 127
Human poliovirus 1	VP3-VP1 capsid protein	yes	Q91UA3	Suzuki, Gene, 2004, 328, 127
Human respiratory syncytial virus	Non-structural protein 2	yes	P24569	Jin et al., Vaccine, 2003, 21, 3647
Human respiratory syncytial virus	Fusion protein	yes	O09635	Tang et al., J. Virol., 2004, 78, 11198
Human respiratory syncytial virus	Non-structural protein 1	yes	Q4KRX1	Jin et al., Vaccine, 2003, 21, 3647
Human respiratory syncytial virus B	Small hydrophobic protein	yes	P69359	Jin et al., Vaccine, 2003, 21, 3647
Human respiratory syncytial virus B	Matrix protein 2-2	yes	Q4KRW2	Jin et al., Vaccine, 2003, 21, 3647
Human rotavirus A	Outer capsid protein VP4	yes	P11198	Banyai et al., J. Med. Virol., 2005, 76, 414
Human rotavirus A	RNA-binding protein VP2	yes	P11231	Ogier et al., Eur. J. Immunol., 2005, 35, 2122
Human rotavirus A	Glycoprotein VP7	yes	P25187	Banyai et al., J. Med. Virol., 2005, 76, 414
Human rotavirus A	VP6 protein	yes	P16487	Ogier et al., Eur. J. Immunol., 2005, 35, 2122
Human SARS coronavirus	S1 protein	yes	Q1KVI3	Cavanagh, Avian Pathol., 2003, 32, 567
Human SARS coronavirus	S2 protein	yes	Q64FG1	Cavanagh, Avian Pathol., 2003, 32, 567
Human SARS coronavirus	Nucleocapsid protein	yes	P59595	See et al., J. Gen. Virol., 2006, 87, 641
Influenza A virus	M2 protein	yes	Q67148	Fan et al., Vaccine, 2004, 22, 2993
Influenza A virus	Hemagglutinin	yes	P09345	Hoffmann et al., Proc. Natl. Acad. Sci. USA, 2005, 102, 12915
Japanese encephalitis virus	Envelope protein	yes	O09754	Arroyo et al., J. Virol., 2004, 78, 12497
Japanese encephalitis virus	Pre-M protein	yes	P89481	Wu et al., Microbiol. Immunol. , 2004, 48, 585
Lake Victoria marburgvirus	Membrane-associated structural protein VP24	yes	P35256	Warfield et al., Expert Rev. Vaccines, 2005, 4, 429
Lake Victoria marburgvirus	Minor nucleoprotein VP30	yes	P35258	Warfield et al., Expert Rev. Vaccines, 2005, 4, 429
Lake Victoria marburgvirus	Polymerase complex protein VP35	yes	P35259	Warfield et al., Expert Rev. Vaccines, 2005, 4, 429
Lake Victoria marburgvirus	Matrix protein VP40	yes	P35260	Warfield et al., Expert Rev. Vaccines, 2005, 4, 429
Lake Victoria marburgvirus	Glycoprotein	yes	Q38L42	Jones et al., Nat. Med., 2005, 11, 786
Lassa virus	Glycoprotein polyprotein	yes	P17332	Lukashevich et al., J. Virol., 2005, 79, 13934
Lassa virus	Nucleocapsid protein	yes	P04935	Lukashevich et al., J. Virol., 2005, 79, 13934
Measles virus	Hemagglutinin glycoprotein	yes	P35971	Putz et al., Vaccine, 2004, 22, 4173
Mopeia virus	Z protein	yes	Q27YE8	Lukashevich et al., J. Virol., 2005, 79, 13934
Murine cytomegalovirus	Immediate-early protein 1	yes	P11210	Ye et al., J. Virol., 2002, 76, 2100
Muscovy duck reovirus	Sigma C protein	yes	Q29YA6	Kuntz-Simon et al., Vaccine, 2002, 20, 3113
Muscovy duck reovirus	Sigma B protein	yes	Q91E46	Kuntz-Simon et al., Vaccine, 2002, 20, 3113
Newcastle disease virus	Hemagglutinin-neuraminidase	yes	P12554	Claassen et al., Pharmeuropa Bio., 2004, 2004, 1
Phocid herpesvirus 1	Glycoprotein B	yes	O57135	Martina et al., Vaccine, 2003, 21, 2433
Phocid herpesvirus 1	Glycoprotein D	yes	O57136	Martina et al., Vaccine, 2003, 21, 2433
Porcine circovirus 2	ORF-1	yes	Q77Q74	Blanchard et al., Vaccine, 2003, 31, 4565
Porcine circovirus 2	ORF-2	yes	Q9YQS7	Blanchard et al., Vaccine, 2003, 31, 4565
Porcine parvovirus	Coat protein VP1	yes	P33484	Roic et al., J. Vet. Med. B Infect. Dis. Vet. Public Health, 2006, 53, 17
Simian immunodeficiency virus	Protein Rev	yes	P17280	Negri et al., J. Gen. Virol., 2004, 85, 1191
Simian immunodeficiency virus	Gag polyprotein	yes	P17282	Nakaya et al., J. Virol., 2004, 78, 9366
Simian immunodeficiency virus	Protein Tat	yes	P17285	Negri et al., J. Gen. Virol., 2004, 85, 1191
Simian immunodeficiency virus	Protein Nef	yes	P17664	Negri et al., J. Gen. Virol., 2004, 85, 1191
Sin Nombre virus	Envelope glycoprotein G1	yes	Q88229	Bharadwaj et al., J. Gen. Virol., 2002, 83, 1745
Vaccinia virus	A33R	yes	Q71TT1	Hooper et al., Virology, 2003, 306, 181
Vaccinia virus	L1R	yes	Q71TT2	Hooper et al., Virology, 2003, 306, 181
West Nile virus	Envelope protein	yes	Q9DS89	Calvert et al., J. Gen. Virol., 2006, 87, 339
Western equine encephalitis virus	Envelope glycoprotein E1	yes	P89237	Das et al., Antiviral Res., 2004, 64, 85
Zaire ebolavirus	Membrane-associated protein VP24	yes	O11459	Warfield et al., Expert Rev. Vaccines, 2005, 4, 429
Zaire ebolavirus	Polymerase cofactor VP35	yes	Q6V1Q9	Warfield et al., Expert Rev. Vaccines, 2005, 4, 429
Zaire ebolavirus	Envelope glycoprotein	yes	P87671	Jones et al., Nat. Med., 2005, 11, 786
Zaire ebolavirus	Matrix protein VP40	yes	Q2PDK5	Warfield et al., Expert Rev. Vaccines, 2005, 4, 429
Zaire ebolavirus	Minor nucleoprotein VP30	yes	Q77DJ5	Warfield et al., Expert Rev. Vaccines, 2005, 4, 429
Amsacta moorei entomopoxvirus	AMV011	no	AMEV-EPB_024 011
Amsacta moorei entomopoxvirus	AMV012	no	AMEV-EPB_025 012
Amsacta moorei entomopoxvirus	AMV026	no	AMEV-EPB_039 026
Amsacta moorei entomopoxvirus	AMV033	no	AMEV-EPB_046 033
Amsacta moorei entomopoxvirus	AMV077	no	AMEV-EPB_090 077
Amsacta moorei entomopoxvirus	AMV129	no	AMEV-EPB_142 129
Amsacta moorei entomopoxvirus	AMV142	no	AMEV-EPB_155 142
Amsacta moorei entomopoxvirus	AMV154	no	AMEV-EPB_167 154
Amsacta moorei entomopoxvirus	AMV220	no	AMEV-EPB_233 220
Amsacta moorei entomopoxvirus	AMV227	no	AMEV-EPB_240 227
Amsacta moorei entomopoxvirus	AMV252	no	AMEV-EPB_265 252
Avian pneumovirus	small hydrophobic protein	no	AMPV-Col_Gov-007 SH
Avian pneumovirus	SH	no	AMPV-LAH_A-007 SH
Barmah Forest virus	6K protein	no	BFV-Unk-010 mp_6K
Bovine parainfluenza virus	large polymerase subunit L	no	BPIV3-Kan-006 L
Bovine papular stomatitis virus	ORF001 hypothetical protein	no	BPSV-BVAR02_001 001
Bovine papular stomatitis virus	ORF005 hypothetical protein	no	BPSV-BVAR02_004 004
Bovine papular stomatitis virus	ORF008 ankyrin repeat protein	no	BPSV-BVAR02_007 007
Bovine papular stomatitis virus	ORF010 EEV maturation protein	no	BPSV-BVAR02_009 009
Bovine papular stomatitis virus	ORF031 hypothetical protein	no	BPSV-BVAR02_030 030
Bovine papular stomatitis virus	ORF034 hypothetical protein	no	BPSV-BVAR02_033 033
Bovine papular stomatitis virus	ORF044 virion core protein	no	BPSV-BVAR02_043 043
Bovine papular stomatitis virus	ORF053 poly-A polymerase small subunit	no	BPSV-BVAR02_052 052
Bovine papular stomatitis virus	ORF082 hypothetical protein	no	BPSV-BVAR02_081 081
Bovine papular stomatitis virus	ORF116 hypothetical protein	no	BPSV-BVAR02_115 115
Bovine papular stomatitis virus	ORF120 hypothetical protein	no	BPSV-BVAR02_118 118
Convict Creek virus	RNA-dependent RNA polymerase	no	CCV-107-L-001 RdRp
Camelpox virus	CMP6L	no	CMLV-CMS_007 6L
Camelpox virus	CMP8R	no	CMLV-CMS_010 8R
Camelpox virus	CMP121R	no	CMLV-CMS_152 121R
Camelpox virus	CMP126.5aR	no	CMLV-CMS_160 126.5aR
Camelpox virus	CMP131L	no	CMLV-CMS_167 131L
Camelpox virus	CMP187R	no	CMLV-CMS_239 187R
Camelpox virus	hypothetical protein	no	CMLV-M96_014 014
Camelpox virus	hypothetical protein	no	CMLV-M96_049 049
Camelpox virus	putative IMV membrane morphogenesis protein	no	CMLV-M96_126 126
Camelpox virus	truncated kelch-like protein	no	CMLV-M96_174 174f
Canarypox virus	CNPV092 conserved hypothetical protein	no	CNPV-WC93_092 092
Canarypox virus	CNPV236 ribonucleotide reductase small subunit	no	CNPV-WC93_236 236
Canarypox virus	CNPV315 G protein-coupled receptor-like protein	no	CNPV-WC93_315 315
Cowpox virus	unknown	no	CPXV-BR-065 062.5
Cowpox virus	V100	no	CPXV-BR_102 100
Cowpox virus	V150	no	CPXV-BR_153 150
Cowpox virus	B10R protein	no	CPXV-GRI_191 B10R
Dengue virus type 2	unknown	no	DENV-2-43-010 mp_NS4A
Dugbe virus	L protein	no	DUGV-ArD44313-L-001 L
Ectromelia virus	EVM071	no	ECTV-MOS_071 071
Ectromelia virus	EVM140	no	ECTV-MOS_141 140
Fowlpox virus	ORF FPV085	no	FWPV-FCV_085 085
Goatpox virus	unknown	no	GTPV-G20LKV-020 019
Human parainfluenza virus 1	matrix protein	no	HPIV-1-Wash1964-007 M
Japanese encephalitis virus	unknown	no	JEV-at222-006 mp_NS2A
Japanese encephalitis virus	polyprotein	no	JEV-FU2000_001
Mayaro virus	protein nsP3	no	MAYV-Unk-005 mp_nsP3
Mayaro virus	envelope glycoprotein E2	no	MAYV-Unk-010 mp_E2
Montana myotis leukoencephalitis virus	non-structural protein NS5	no	MMLV-Unk-014 mp_NS5
Molluscum contagiosum virus	MC030R	no	MOCV-SB1_030 030R
Molluscum contagiosum virus	MC061R	no	MOCV-SB1_061 061R
Molluscum contagiosum virus	MC070R	no	MOCV-SB1_070 070R
Molluscum contagiosum virus	MC099R	no	MOCV-SB1_099 099R
Molluscum contagiosum virus	MC104L	no	MOCV-SB1_104 104L
Molluscum contagiosum virus	MC113L	no	MOCV-SB1_113 113L
Molluscum contagiosum virus	MC114R	no	MOCV-SB1_114 114R
Molluscum contagiosum virus	MC138R	no	MOCV-SB1_138 138R
Molluscum contagiosum virus	MC139R	no	MOCV-SB1_139 139R
Molluscum contagiosum virus	MC141R	no	MOCV-SB1_141 141R
Molluscum contagiosum virus	MC146R	no	MOCV-SB1_146 146R
Molluscum contagiosum virus	MC147R	no	MOCV-SB1_147 147R
Molluscum contagiosum virus	MC162R	no	MOCV-SB1_162 162R
Monkeypox virus	unknown	no	MPXV-Congo_2003_358-005 008
Monkeypox virus	unknown	no	MPXV-Congo_2003_358-048 051
Monkeypox virus	serine protease inhibitor-like SPI-1 protein	no	MPXV-Congo_2003_358-188 195
Melanoplus sanguinipes entomopoxvirus	ORF MSV001 62 amino acid repeat gene family protein	no	MSEV-TUC_001 001
Melanoplus sanguinipes entomopoxvirus	ORF MSV083 hypothetical protein	no	MSEV-TUC_083 083
Melanoplus sanguinipes entomopoxvirus	ORF MSV131 hypothetical protein	no	MSEV-TUC_131 131
Melanoplus sanguinipes entomopoxvirus	ORF MSV234 hypthetical protein	no	MSEV-TUC_233 234
Melanoplus sanguinipes entomopoxvirus	ORF MSV233 hypothetical protein	no	MSEV-TUC_234 233
Melanoplus sanguinipes entomopoxvirus	ORF MSV240 leucine rich repeat gene family protein	no	MSEV-TUC_240 240
Melanoplus sanguinipes entomopoxvirus	ORF MSV258 hypothetical protein	no	MSEV-TUC_258 258
Mumps virus	P	no	MuV-87_1004-002 P
Mumps virus	SH	no	MuV-87_1004-007 SH
Myxoma virus	m128L	no	MYXV-LAU_132 m128L
Orf virus	ORF018 poly-A polymerase catalytic subunit PAPL	no	ORFV-IA82_015 015
Orf virus	ORF097 DNA polymerase processivity factor	no	ORFV-IA82_095 095
Orf virus	ORF116 hypothetical protein	no	ORFV-IA82_113 113
Orf virus	ORF120 hypothetical protein	no	ORFV-IA82_117 117
Orf virus	hypothetical protein	no	ORFV-NZ2-010 012.5
Orf virus	late transcription factor elongation factor	no	ORFV-NZ2-037 038
Orf virus	unknown	no	ORFV-NZ2_Pat-005 005
Orf virus	unknown	no	ORFV-SA00-002 001.5
Orf virus	ORF028 hypothetical protein	no	ORFV-SA00_025 025
Orf virus	ORF074 mRNA capping enzyme small subunit	no	ORFV-SA00_071 071
Rabbitpox virus	RPV-017	no	RPXV-UTR_017 017
Rift Valley fever virus	unknown	no	RVFV-ZH501-M-001
Rabbit fibroma virus	gp017L	no	SFV-KAS_021 s017L
Rabbit fibroma virus	gp073R	no	SFV-KAS_077 s073R
Rabbit fibroma virus	gp131R	no	SFV-KAS_135 s131R
Sheeppox virus	unknown	no	SPPV-A_103 121
Swinepox virus	SPV049 hypothetical protein	no	SWPV-NEB_048 049
Tamana bat virus	polyprotein	no	TABV-Tri-001

## Sheet: tumour
tumour antigens
mRNA source	SEREX ID
stomach cancer	10
stomach cancer	13
stomach cancer	14
stomach cancer	19
stomach cancer	24
lung tumor	79
lung tumor	81
lung tumor	82
testis	97
testis	103
testis	104
testis	108
testis	109
testis	112
testis	113
testis	116
renal cell cancer	126
renal cell cancer	129
renal cell cancer	131
Lung tumor	133
testis	137
testis	161
lung tumor	163
prostate cancer	180
prostate cancer	189
prostate cancer	190
prostate cancer	195
prostate cancer	196
glioma	216
breast cancer	234
renal cancer	244
stomach cancer	251
colon metastasis to lung	349
colorectal adenocarcinoma	355
renal cancer	360
testicular library	374
testicular library	375
testis	417
colon cancer metastasis to the lung	432
colon cancer metastasis to the lung	434
renal cancer	435
breast cancer	453
breast cancer	457
breast cancer	463
stomach cancer	551
stomach cancer	565
MZ1973/10-4 renal cancer cell line	677
renal cell carcinoma	698
breast cancer	802
breast cancer	807
breast carcinoma	939
mammary gland carcinoma	955
MZ19 melanoma cell line	990
breast carcinoma	1014
breast carcinoma	1016
breast carcinoma	1020
breast carcinoma	1026
SCC-25	1047
breast carcinoma	1058
MZ19 melanoma cell line	1069
breast carcinoma	1078
renal cell carcinoma	1080
renal cell carcinoma	1084
renal cell carcinoma	1093
breast carcinoma	1099
breast carcinoma	1101
breast carcinoma	1110
testis	1129
testis	1137
MZ1973/10-4 renal cancer cell line	1158
SKBR3 breast cancer cell line	1163
SKBR3 breast cancer cell line	1166
MZ19 melanoma cell line	1179
MZ19 melanoma cell line	1185
hepatocellular carcinoma	1188
hepatocellular carcinoma	1190
hepatocellular carcinoma	1192
hepatocellular carcinoma	1209
hepatocellular carcinoma	1210
MZ19 melanoma cell line	1214
hepatocellular carcinoma	1220
SKBR3 breast cancer cell line	1233
SKBR3 breast cancer cell line	1246
SKBR3 breast cancer cell line	1252
SKBR3 breast cancer cell line	1253
SKBR3 breast cancer cell line	1260
SKBR3 breast cancer cell line	1262
breast cancer	1279
breast cancer	1289
breast cancer	1320
breast cancer	1325
stomach cancer	1328
HNSCC RM	1424
testis	1438
ovarian cancer	1546
testis	2018
testis	2024
testis	2032
testis	2033
testis	2034
human protein name	swiss-prot
Sodium-dependent phosphate transport protein 3	O00624
Free fatty acid receptor 3	O14843
Suppressor of cytokine signaling 1	O15524
Lipid phosphate phosphohydrolase 2	O43688
Isocitrate dehydrogenase [NADP] cytoplasmic	O75874
Dihydrofolate reductase	P00374
Catalase	P04040
Interferon alpha-16	P05015
Heparin-binding growth factor 1	P05230
Low affinity immunoglobulin epsilon Fc receptor	P06734
Trypsin-1	P07477
Muscarinic acetylcholine receptor M2	P08172
Tyrosine-protein kinase HCK	P08631
Annexin A5	P08758
5-hydroxytryptamine 1A receptor	P08908
Orphan nuclear receptor EAR-2	P10588
T-cell-specific surface glycoprotein CD28	P10747
Ornithine decarboxylase	P11926
Granzyme A	P12544
Sodium/glucose cotransporter 1	P13866
Beta-3 adrenergic receptor	P13945
Transaminase A	P17174
Voltage-dependent anion-selective channel protein 1	P21796
D(4) dopamine receptor	P21917
Acetylcholinesterase	P22303
Arylacetamide deacetylase	P22760
Adenosylhomocysteinase	P23526
Thymidylate kinase	P23919
ER lumen protein retaining receptor 1	P24390
Substance-P receptor	P25103
Gamma-aminobutyric-acid receptor rho-2 subunit	P28476
Adenosine A1 receptor	P30542
High-affinity cationic amino acid transporter 1	P30825
Olfactory receptor 1E1	P30953
Gonadotropin-releasing hormone receptor	P30968
Alpha-1B adrenergic receptor	P35368
Thyroid hormone receptor beta-2	P37243
Tyrosine-protein kinase CSK	P41240
Folate transporter 1	P41440
Endothelin-converting enzyme 1	P42892
Carbonic anhydrase 7	P43166
Neuronal acetylcholine receptor protein subunit alpha-4	P43681
Sphingosine 1-phosphate receptor GPR6	P46095
Dual specificity protein phosphatase 3	P51452
6-phosphogluconate dehydrogenase	P52209
Epithelial membrane protein 3	P54852
Myotrophin	P58546
Taste receptor type 2 member 40	P59535
Keratin-associated protein 10-12	P60413
Adrenocorticotropic hormone receptor	Q01718
Glutamate decarboxylase 2	Q05329
Apoptosis regulator BAX, membrane isoform alpha	Q07812
Orphan nuclear receptor NR1D2	Q14995
Prostaglandin E synthase 3	Q15185
Neutral amino acid transporter B(0)	Q15758
Vesicular acetylcholine transporter	Q16572
C3a anaphylatoxin chemotactic receptor	Q16581
Alcohol dehydrogenase 1A	Q17R68
Phosphatase, orphan 1	Q17RU6
NADH dehydrogenase subunit 5	Q2LHU9
Heparanase 2	Q2M1H9
Catalase	Q2M1U4
Pyrophosphatase 1	Q2M348
Cathepsin Z	Q5U000
Purinergic receptor P2X, ligand-gated ion channel, 4	Q5U089
Interferon, alpha 6	Q5VYQ1
Toll-like receptor 4	Q5VZI9
Amiloride-sensitive cation channel 1, neuronal (Degenerin), isoform 2	Q6DJU1
Macrophage oligopeptide transporter PEPT1	Q6GV26
Cytochrome P450 4A22	Q6JXK7
Type-1 angiotensin II receptor-associated protein	Q6RW13
Dipeptidyl peptidase 8	Q6V1X1
5-hydroxytryptamine (Serotonin) receptor 3A	Q7KZM7
Autophagy-related protein 9A	Q7Z3C6
Peptide/histidine transporter	Q7Z5F8
Cysteine protease ATG4D	Q86TL0
Secretin receptor	Q8IV17
Retinoic acid-induced protein 3	Q8NFJ5
Seven transmembrane helix receptor	Q8NGK8
Olfactory receptor 5B3	Q8NH48
Killer cell immunoglobulin-like receptor 3DL2	Q8NHK6
Nicotinic acid receptor 1	Q8TDS4
Suppressor of T-cell receptor signaling 1	Q8TF42
Ubiquitin carboxyl-terminal hydrolase BAP1	Q92560
Growth hormone secretagogue receptor type 1	Q92847
Glucosamine 6-phosphate N-acetyltransferase	Q96EK6
Urea transporter UT-A1	Q96PH5
ABC-transporter (TAP2)	Q96PT8
P2Y purinoceptor 9	Q99677
Zinc finger protein 692	Q9BU19
Cytosolic 5'-nucleotidase 1A	Q9BXI3
Thiamine transporter 2	Q9BZV2
Protein C9orf45	Q9H2N8
Mitochondrial deoxynucleotide carrier	Q9HC21
Magnesium transporter MRS2L, mitochondrial	Q9HD23
Potassium/sodium hyperpolarization-activated cyclic nucleotide-gated channel 3	Q9P1Z3
5'-AMP-activated protein kinase subunit gamma-3	Q9UGI9
Proteasome maturation protein	Q9Y244
Histamine H3 receptor	Q9Y5N1
Chloride intracellular channel protein 4	Q9Y696
